# Supplementary material for: ﻿Taxonomic and genetic assessment of captive White-Handed Gibbons (Hylobateslar) in Peninsular Malaysia with implications towards conservation translocation and reintroduction programmes
Source: Zookeys. 2021 Dec 8;1076:25–41. doi: 10.3897/zookeys.1076.73262 (PMC8674214; doi:10.3897/zookeys.1076.73262)
Supplement: Supplementary material 1 — Table S1. [file zookeys-1076-025-s001.xlsx]

## Sheet: Table S1
Supplementary Material, Table S1 - Specimens data
Table S1. Summary table of all used sequences used in this study.
No.	Species	Sample ID / Isolate	Current location	GenBank Acc. No.	Haplotype Designation	Source
1	Hylobates abbotti	G84	Ragunan Zoo, Java, Indonesia	LC548039	NA	Matsudaira and Ishida (2021)
2	H. abbotti	G82	Ragunan Zoo, Java, Indonesia	LC548015	NA	Matsudaira and Ishida (2021)
3	H. agilis	na	NA	AB504748	NA	Matsudaira and Ishida (2010)
4	H. agilis	NAN04	Batuarden Zoo, Java, Indonesia	AF338876	NA	Andayani et al. (2001)
5	H. agilis	NAN05	Batuarden Zoo, Java, Indonesia	AF338877	NA	Andayani et al. (2001)
6	H. agilis	NAN11	Sawangan, Java, Indonesia	AF338883	NA	Andayani et al. (2001)
7	H. agilis	NAN34	Miramare Zoo, Java	AF338903	NA	Andayani et al. (2001)
8	H. agilis	NAN39	Jambi, Sumatra, Indonesia	AF338905	NA	Andayani et al. (2001)
9	H. agilis	JP90	Mentawai Islands, Indonesia	EF363485	NA	Whittaker et al. (2007)
10	H. agilis	G83	Ragunan Zoo, Java, Indonesia	LC548012	NA	Matsudaira and Ishida (2021)
11	H. agilis X H. lar*	G80	Ragunan Zoo, Java, Indonesia	LC548011	Hap 49	Matsudaira and Ishida (2021)
12	H. albibarbis	HyKmr1	Komoro City Zoo, Japan	LC548013	NA	Matsudaira and Ishida (2021)
13	H. albibarbis	G85	Ragunan Zoo, Java, Indonesia	LC548017	NA	Matsudaira and Ishida (2021)
14	H. albibarbis	G87	Ragunan Zoo, Java, Indonesia	LC548018	NA	Matsudaira and Ishida (2021)
15	H. klossii	NP01	Mentawai Islands, Indonesia	EF363488	NA	Whittaker et al. (2007)
16	H. klossii	NP05	Mentawai Islands, Indonesia	EF363489	NA	Whittaker et al. (2007)
17	H. klossii	SB17	Mentawai Islands, Indonesia	EF363496	NA	Whittaker et al. (2007)
18	H. klossii	SP03	Mentawai Islands, Indonesia	EF363498	NA	Whittaker et al. (2007)
19	H. klossii	SP08	Mentawai Islands, Indonesia	EF363500	NA	Whittaker et al. (2007)
20	H. klossii	SP09	Mentawai Islands, Indonesia	EF363501	NA	Whittaker et al. (2007)
21	H. klossii	SP11	Mentawai Islands, Indonesia	EF363502	NA	Whittaker et al. (2007)
22	H. klossii	SP29	Mentawai Islands, Indonesia	EF363504	NA	Whittaker et al. (2007)
23	H. lar	Betsy	NWRC, Malaysia	MZ407482	Hap 1	This study
24	H. lar	Lucy	NWRC, Malaysia	MZ407483	Hap 2	This study
25	H. lar	Chantiq	NWRC, Malaysia	MZ407484	Hap 3	This study
26	H. lar	Daly	NWRC, Malaysia	MZ407485	Hap 4	This study
27	H. lar	Keramat	NWRC, Malaysia	MZ407486	Hap 5	This study
28	H. lar	Abu	NWRC, Malaysia	MZ407487	Hap 6	This study
29	H. lar	Langat	NWRC, Malaysia	MZ407488	Hap 7	This study
30	H. lar	Luca	NWRC, Malaysia	MZ407489	Hap 8	This study
31	H. lar	Daru	NWRC, Malaysia	MZ407490	Hap 9	This study
32	H. lar	Bella	NWRC, Malaysia	MZ407491	Hap 10	This study
33	H. lar	PetPet	NWRC, Malaysia	MZ407492	Hap 11	This study
34	H. lar	Lola	NWRC, Malaysia	MZ407493	Hap 12	This study
35	H. lar	Hekli	NA	AF311723	Hap 13	Roos and Geissmann (2001)
36	H. lar	T1945	NA	AF311724	Hap 14	Roos and Geissmann (2001)
37	H. lar	501	German Primate Center, Germany	HQ622764	Hap 15	Chan et al. (2010)
38	H. lar	J09	WRC, Kyoto University, Japan	HQ622766	Hap 16	Chan et al. (2010)
39	H. lar	J27	WRC, Kyoto University, Japan	HQ622769	Hap 16	Chan et al. (2010)
40	H. lar	J26	WRC, Kyoto University, Japan	HQ622768	Hap 17	Chan et al. (2010)
41	H. lar	J29	WRC, Kyoto University, Japan	HQ622771	Hap 18	Chan et al. (2010)
42	H. lar	P01	Pingtung Rescue Center, Taiwan	HQ622772	Hap 18	Chan et al. (2010)
43	H. lar	Ester	Kolmården Zoo, Sweden	X99256	Hap 18	Arnason et al. (1996)
44	H. lar	T04	Taipei Zoo, Taiwan	HQ622773	Hap 18	Chan et al. (2010)
45	H. lar	DZ10	Dusit Zoo, Thailand	LC548023	Hap 18	Matsudaira and Ishida (2021)
46	H. lar	T10	Taipei Zoo, Taiwan	HQ622774	Hap 19	Chan et al. (2010)
47	H. lar	T11	Taipei Zoo, Taiwan	HQ622775	Hap 20	Chan et al. (2010)
48	H. lar	T12	Taipei Zoo, Taiwan	HQ622776	Hap 21	Chan et al. (2010)
49	H. lar	T13	Taipei Zoo, Taiwan	HQ622777	Hap 22	Chan et al. (2010)
50	H. lar	HKY1	Khao Yai National Park, Thailand	AB720992	Hap 23	Matsudaira et al. (2013)
51	H. lar	HKY4	Khao Yai National Park, Thailand	AB720995	Hap 23	Matsudaira et al. (2013)
52	H. lar	HKY2	Khao Yai National Park, Thailand	AB720993	Hap 24	Matsudaira et al. (2013)
53	H. lar	HKY3	Khao Yai National Park, Thailand	AB720994	Hap 24	Matsudaira et al. (2013)
54	H. lar	HKY5	Khao Yai National Park, Thailand	AB720996	Hap 24	Matsudaira et al. (2013)
55	H. lar	HKY6	Khao Yai National Park, Thailand	AB720997	Hap 25	Matsudaira et al. (2013)
56	H. lar	HKY7	Khao Yai National Park, Thailand	AB720998	Hap 26	Matsudaira et al. (2013)
57	H. lar	HKY8	Khao Yai National Park, Thailand	AB720999	Hap 27	Matsudaira et al. (2013)
58	H. lar	HKY9	Khao Yai National Park, Thailand	AB721000	Hap 28	Matsudaira et al. (2013)
59	H. lar	HKY10	Khao Yai National Park, Thailand	AB721001	Hap 29	Matsudaira et al. (2013)
60	H. lar	DZ02	Dusit Zoo, Thailand	LC548019	Hap 30	Matsudaira and Ishida (2021)
61	H. lar	DZ03	Dusit Zoo, Thailand	LC548020	Hap 31	Matsudaira and Ishida (2021)
62	H. lar	DZ08	Dusit Zoo, Thailand	LC548021	Hap 32	Matsudaira and Ishida (2021)
63	H. lar	DZ09	Dusit Zoo, Thailand	LC548022	Hap 33	Matsudaira and Ishida (2021)
64	H. lar	DZ13	Dusit Zoo, Thailand	LC548024	Hap 34	Matsudaira and Ishida (2021)
65	H. lar	DZ15	Dusit Zoo, Thailand	LC548025	Hap 35	Matsudaira and Ishida (2021)
66	H. lar	DZ18	Dusit Zoo, Thailand	LC548026	Hap 36	Matsudaira and Ishida (2021)
67	H. lar	DZ22	Dusit Zoo, Thailand	LC548027	Hap 37	Matsudaira and Ishida (2021)
68	H. lar	DZ23	Dusit Zoo, Thailand	LC548028	Hap 38	Matsudaira and Ishida (2021)
69	H. lar	KZ01	Korat Zoo, Thailand	LC548029	Hap 39	Matsudaira and Ishida (2021)
70	H. lar	KZ02	Korat Zoo, Thailand	LC548030	Hap 40	Matsudaira and Ishida (2021)
71	H. lar	KZ03	Korat Zoo, Thailand	LC548031	Hap 41	Matsudaira and Ishida (2021)
72	H. lar	KZ04	Korat Zoo, Thailand	LC548032	Hap 42	Matsudaira and Ishida (2021)
73	H. lar	KZ05	Korat Zoo, Thailand	LC548033	Hap 43	Matsudaira and Ishida (2021)
74	H. lar	KZ06	Korat Zoo, Thailand	LC548034	Hap 44	Matsudaira and Ishida (2021)
75	H. lar	KZ08	Korat Zoo, Thailand	LC548035	Hap 45	Matsudaira and Ishida (2021)
76	H. lar	KZ10	Korat Zoo, Thailand	LC548036	Hap 46	Matsudaira and Ishida (2021)
77	H. lar	KZ13	Korat Zoo, Thailand	LC548037	Hap 47	Matsudaira and Ishida (2021)
78	H. lar	KZ14	Korat Zoo, Thailand	LC548038	Hap 48	Matsudaira and Ishida (2021)
79	H. moloch	NAN02	Bandung Zoo, Java, Indonesia	AF338874	NA	Andayani et al. (2001)
80	H. moloch	NAN06	Cidaun, G. Masigit/Simpang/Tilu, Java, Indonesia	AF338878	NA	Andayani et al. (2001)
81	H. moloch	NAN08	Patuguran, G. Halimun, Java, Indoneisa	AF338880	NA	Andayani et al. (2001)
82	H. moloch	NAN12	Patuguran, G. Halimun, Java, Indoneisa	AF338884	NA	Andayani et al. (2001)
83	H. moloch	NAN13	Cirata, G. Masigit/Simpang/Tilu, Java, Indonesia	AF338885	NA	Andayani et al. (2001)
84	H. moloch	NAN23	Taman Safari, Java, Indonesia	AF338894	NA	Andayani et al. (2001)
85	H. moloch	YN69	Ujung Kulon, Java, Indonesia	KF900279	NA	Kheng et al. (unpublished)
86	H. moloch	YN68	Gunung Gede-Pangrango, Java, Indonesia	KF900298	NA	Kheng et al. (unpublished)
87	H. moloch	G81	Ragunan Zoo, Java, Indonesia	LC548014	NA	Matsudaira and Ishida (2021)
88	H. muelleri	JP92	Mentawai Islands, Indonesia	EF363507	NA	Whittaker et al. (2007)
89	H. muelleri	JP93	Mentawai Islands, Indonesia	EF363508	NA	Whittaker et al. (2007)
90	H. muelleri	J14	WRC, Kyoto University, Japan	HQ622779	NA	Chan et al. (2010)
91	H. muelleri	G79	Ragunan Zoo, Java, Indonesia	LC548016	NA	Matsudaira and Ishida (2021)
92	H. muelleri	G86	Ragunan Zoo, Java, Indonesia	LC548040	NA	Matsudaira and Ishida (2021)
93	H. pileatus	na	NA	AB504749	NA	Matsudaira and Ishida (2010)
94	H. pileatus	JP99	Mentawai Islands, Indonesia	EF363509	NA	Whittaker et al. (2007)
95	H. pileatus	DZ14	Dusit Zoo, Thailand	LC548041	NA	Matsudaira and Ishida (2021)
96	H. pileatus	DZ16	Dusit Zoo, Thailand	LC548042	NA	Matsudaira and Ishida (2021)
97	H. pileatus	G114	Dusit Zoo, Thailand	LC548043	NA	Matsudaira and Ishida (2021)
98	H. pileatus	G118	Dusit Zoo, Thailand	LC548045	NA	Matsudaira and Ishida (2021)
99	H. pileatus	Hyp1	Yokohama Zoo Zoorasia, Japan	LC548046	NA	Matsudaira and Ishida (2021)
100	H. pileatus	Hyp2	Tobe Zoological Park, Japan	LC548047	NA	Matsudaira and Ishida (2021)
101	Symphalangus syndactylus	na	NA	NC_014047	NA	Matsudaira and Ishida (2010)
*Matsudaira and Ishida (2020) noted that this H. agilis individual was introgressed by H. lar mtDNA
