# Supplementary material for: ﻿Taxonomic and genetic assessment of captive White-Handed Gibbons (Hylobateslar) in Peninsular Malaysia with implications towards conservation translocation and reintroduction programmes
Source: Zookeys. 2021 Dec 8;1076:25–41. doi: 10.3897/zookeys.1076.73262 (PMC8674214; doi:10.3897/zookeys.1076.73262)
Supplement: Supplementary material 2 — Table S2 [file zookeys-1076-025-s002.xlsx]

## Sheet: Table S2
Supplementary Material, Table S2 - Variable sites
Table S2. Variable regions observed among the Hylobates lar sequences. Blue coloured boxed indicated transversion mutations while green boxes indicated transition mutations.
	Nucleotide positions (np)
GenBank Accession No.										1	1	1	1	1	1	1	1	1	1	1	1	1	1	1	1	1	1	1	1	1	1	1	1	1	1	1	1	1	1	1	1	1	1	1	2	2	2	2	2
	1	1	2	4	4	5	5	8	9	0	0	1	1	2	2	2	2	3	3	4	4	4	4	4	5	5	5	6	6	6	6	6	6	7	8	8	8	9	9	9	9	9	9	9	0	0	0	0	1
	5	6	4	1	5	0	5	1	7	2	3	2	7	2	3	5	8	2	3	5	6	7	8	9	0	4	9	0	4	5	6	8	9	1	2	6	8	1	3	4	5	6	7	8	4	5	6	8	5
MZ407482	A	G	G	T	C	C	C	C	C	T	G	T	T	T	A	A	A	T	A	A	C	C	A	A	A	A	C	G	G	T	C	C	C	A	A	A	C	C	A	C	A	C	C	T	A	G	T	G	A
MZ407483	.	.	.	.	.	.	.	.	.	.	.	.	.	.	.	.	.	.	.	.	.	.	.	G	.	.	.	.	.	.	.	T	.	.	.	.	.	.	.	.	.	.	A	.	.	.	.	A	.
MZ407484	.	.	.	.	.	.	T	.	.	.	.	.	.	.	.	.	.	.	G	.	.	T	G	.	.	.	.	.	.	.	.	T	.	.	.	.	.	.	.	.	.	.	A	.	.	.	.	A	.
MZ407485	.	.	.	.	.	.	.	.	.	.	.	.	.	.	.	.	.	.	.	.	.	.	.	.	.	.	.	.	.	.	T	.	.	.	.	.	.	.	.	.	.	.	A	.	.	.	.	A	.
MZ407486	.	.	.	.	.	.	.	.	.	C	.	.	.	.	.	.	.	.	.	.	.	.	.	.	.	.	.	.	.	.	.	T	.	G	.	.	.	T	.	.	.	.	A	.	.	.	C	A	.
MZ407487	.	.	.	.	.	.	.	.	.	C	.	.	.	.	.	.	.	.	.	.	.	.	.	.	.	.	.	.	.	.	.	T	.	.	.	.	.	T	.	.	.	.	A	.	.	.	C	A	.
MZ407488	.	.	.	.	.	.	.	.	.	C	.	.	.	.	.	.	.	.	.	.	.	.	.	.	.	G	.	.	.	.	.	T	.	.	.	.	.	.	.	.	.	.	A	.	.	.	C	.	.
MZ407489	.	.	.	.	.	.	.	.	.	.	.	.	.	.	.	C	.	.	.	.	.	.	.	.	.	.	.	.	A	C	.	.	.	.	.	.	.	.	.	.	.	.	A	.	.	.	.	A	.
MZ407490	.	.	.	.	.	.	T	.	.	.	.	.	.	.	.	.	.	.	G	.	.	.	G	.	.	.	.	.	.	.	.	T	.	.	.	.	.	.	.	.	.	.	A	.	.	.	.	A	.
MZ407491	.	.	.	.	.	.	.	.	.	.	.	.	.	.	.	.	.	.	.	.	.	.	.	.	.	.	.	.	.	.	.	.	.	.	.	.	.	.	.	.	.	.	A	.	.	.	.	A	.
MZ407492	.	.	.	.	.	.	.	.	.	.	.	.	.	.	.	.	.	.	.	.	.	.	.	.	.	.	.	.	.	.	.	T	.	.	.	.	.	T	.	.	.	.	A	.	.	.	C	A	.
MZ407493	.	.	.	.	.	.	.	.	.	C	A	.	.	.	.	.	.	.	.	.	.	.	.	.	.	.	.	.	.	.	.	T	.	.	.	.	.	.	.	.	.	.	A	.	.	.	C	A	.
LC548024	.	.	.	.	T	.	.	.	.	.	.	.	.	.	.	.	.	C	.	.	.	.	.	.	G	.	.	.	.	A	.	.	.	.	.	.	.	.	.	.	.	.	A	.	.	C	.	A	.
LC548028	.	.	.	.	T	.	.	.	.	.	.	.	.	.	.	.	.	C	.	.	.	.	.	.	.	.	.	A	.	A	.	.	.	.	.	.	.	.	.	.	.	.	A	.	.	C	.	A	.
AF311723	.	.	.	.	T	.	.	.	.	.	.	.	.	.	.	.	.	.	.	.	.	.	.	.	.	.	.	A	.	A	.	.	.	.	.	.	.	.	.	.	.	T	A	C	.	C	.	A	.
AF311724	.	.	.	.	.	T	.	.	.	.	.	.	.	.	.	G	.	.	.	.	.	.	.	.	.	.	.	A	.	A	.	.	.	.	.	.	.	.	G	.	.	.	A	.	.	C	C	A	.
HQ622764	.	.	.	.	.	T	.	.	.	.	.	.	.	.	.	G	.	.	.	.	.	.	.	.	.	.	.	A	.	A	.	.	.	.	.	.	.	.	G	.	.	.	A	.	.	C	C	A	.
HQ622766	.	.	.	.	.	T	.	.	.	.	.	.	.	.	.	.	.	.	.	.	.	.	.	.	.	.	.	A	.	A	.	.	.	.	.	.	.	.	G	.	.	.	A	.	.	C	C	A	.
HQ622768	.	.	.	.	.	T	.	.	.	.	.	.	.	.	.	G	.	.	.	.	.	.	.	.	.	.	.	A	.	A	.	.	.	.	.	.	.	.	G	.	.	.	A	.	.	C	C	A	.
HQ622771	.	.	.	.	.	T	.	.	.	.	.	.	.	.	.	G	.	.	.	.	.	.	.	.	.	.	.	A	.	A	.	.	.	.	.	.	.	.	G	.	.	.	A	.	.	C	C	A	.
HQ622772	.	.	.	.	.	T	.	.	.	.	.	.	.	.	.	G	.	.	.	.	.	.	.	.	.	.	.	A	.	A	.	.	.	.	.	.	.	.	G	.	.	.	A	.	.	C	C	A	.
HQ622773	.	.	.	.	.	T	.	.	.	.	.	.	.	.	.	G	.	.	.	.	.	.	.	.	.	.	.	A	.	A	.	.	.	.	.	.	.	.	G	.	.	.	A	.	.	C	C	A	.
HQ622774	.	.	.	.	.	T	.	.	.	.	.	.	.	C	.	.	.	.	.	.	.	.	.	.	.	.	T	A	.	A	.	.	.	.	.	.	.	.	G	.	.	.	A	.	.	C	C	A	.
HQ622775	.	.	.	.	.	T	.	.	.	.	.	.	.	.	.	G	.	.	.	.	.	.	.	.	.	.	.	A	.	A	.	.	.	.	.	.	.	.	G	.	.	.	A	.	.	C	C	A	.
HQ622776	.	.	.	.	.	T	.	.	.	.	.	.	.	.	.	G	.	.	.	.	.	.	.	.	.	.	.	A	.	A	.	.	.	.	.	.	.	.	G	.	.	.	A	.	.	C	C	A	.
HQ622777	.	.	.	.	.	T	.	.	.	.	.	.	.	.	.	G	.	.	.	.	.	.	.	.	.	G	.	A	.	A	.	.	.	.	.	.	.	.	G	.	.	.	A	.	.	C	C	A	.
X99256	.	.	.	.	.	T	.	.	.	.	.	.	.	.	.	G	.	.	.	.	.	.	.	.	.	.	.	A	.	A	.	.	.	.	.	.	.	.	G	.	.	.	A	.	.	C	C	A	.
HQ622769	.	.	.	.	.	T	.	.	.	.	.	.	.	.	.	.	.	.	.	.	.	.	.	.	.	.	.	A	.	A	.	.	.	.	.	.	.	.	G	.	.	.	A	.	.	C	C	A	.
AB720992	.	.	.	.	.	T	.	.	.	.	.	.	.	.	.	.	.	.	.	.	.	.	.	.	.	.	.	.	.	A	.	.	.	.	.	.	.	.	G	.	.	.	A	C	.	C	C	A	.
AB720993	.	.	.	.	.	T	.	.	.	.	.	.	.	.	.	.	.	.	.	.	.	.	.	.	.	.	.	.	.	A	.	.	T	.	.	.	.	.	G	.	.	.	A	C	.	C	C	A	.
AB720994	.	.	.	.	.	T	.	.	.	.	.	.	.	.	.	.	.	.	.	.	.	.	.	.	.	.	.	.	.	A	.	.	T	.	.	.	.	.	G	.	.	.	A	C	.	C	C	A	.
AB720995	.	.	.	.	.	T	.	.	.	.	.	.	.	.	.	.	.	.	.	.	.	.	.	.	.	.	.	.	.	A	.	.	.	.	.	.	.	.	G	.	.	.	A	C	.	C	C	A	.
AB720996	.	.	.	.	.	T	.	.	.	.	.	.	.	.	.	.	.	.	.	.	.	.	.	.	.	.	.	.	.	A	.	.	T	.	.	.	.	.	G	.	.	.	A	C	.	C	C	A	.
AB720997	.	.	A	.	.	T	.	.	.	.	.	.	.	.	.	.	.	.	.	.	.	.	.	.	.	.	.	.	.	A	.	.	T	.	.	.	.	.	G	.	.	.	A	C	.	C	C	A	.
AB720998	.	.	.	.	.	T	.	.	.	.	.	.	.	.	.	.	.	.	.	.	.	.	.	.	.	.	.	.	.	A	.	.	.	.	.	.	.	.	G	.	.	.	A	C	.	C	C	A	.
AB720999	.	.	.	.	.	T	.	.	.	.	.	.	.	.	.	.	.	.	.	.	.	.	.	.	.	.	.	.	.	A	.	.	.	.	.	.	.	.	G	T	.	.	A	C	.	C	C	A	.
AB721000	.	.	.	.	.	T	.	.	.	.	.	.	.	.	.	G	.	.	.	.	.	.	.	.	.	.	.	.	.	A	.	.	.	.	.	.	.	.	G	.	.	.	A	.	.	C	C	A	.
AB721001	.	.	.	.	.	T	.	.	.	.	.	.	.	.	.	G	.	.	.	.	.	.	.	.	.	.	.	.	.	A	.	.	.	.	.	.	.	.	G	.	.	T	A	.	.	C	C	A	.
LC548019	.	.	.	.	.	T	.	.	.	.	.	.	.	.	.	G	.	.	.	.	T	.	.	.	.	.	.	A	.	A	T	.	.	.	.	.	.	.	G	.	.	.	A	.	.	C	C	A	G
LC548020	.	.	.	.	.	T	.	.	.	.	.	.	.	.	.	G	.	.	.	.	.	.	.	.	.	.	.	A	.	A	.	.	.	.	.	.	.	.	G	.	.	.	A	.	.	C	C	A	.
LC548021	.	.	.	.	.	T	.	.	.	.	.	.	.	.	.	G	.	.	.	.	.	.	.	.	.	.	.	A	.	A	.	.	.	.	.	.	.	.	G	.	.	.	A	.	.	C	C	A	.
LC548022	.	.	.	.	.	T	.	T	.	.	.	.	.	.	.	.	.	.	.	.	.	.	.	.	.	.	.	A	.	A	.	.	.	.	.	.	.	.	G	.	.	.	A	.	.	C	C	A	.
LC548023	.	.	.	.	.	T	.	.	.	.	.	.	.	.	.	G	.	.	.	.	.	.	.	.	.	.	.	A	.	A	.	.	.	.	.	.	.	.	G	.	.	.	A	.	.	C	C	A	.
LC548025	.	.	.	.	.	.	.	.	.	.	.	.	.	.	.	.	.	.	G	.	.	.	.	.	.	.	.	.	.	A	.	.	.	.	.	.	T	.	G	.	.	T	A	C	.	C	C	A	.
LC548026	.	.	.	.	.	T	.	.	.	.	.	C	.	.	.	G	.	.	.	.	.	.	.	.	.	.	.	A	.	A	.	.	.	.	.	.	.	.	G	.	.	T	A	.	.	C	C	A	.
LC548027	.	.	.	.	.	T	.	.	.	.	.	.	C	.	.	G	.	.	.	.	.	.	.	.	.	.	.	A	.	A	.	.	.	.	.	.	.	.	G	.	.	.	A	.	.	C	C	A	.
LC548029	.	.	.	.	.	T	.	.	.	.	.	.	.	.	.	G	.	.	.	.	.	.	.	.	.	.	T	A	.	A	.	.	.	.	.	G	.	.	G	.	.	.	A	.	.	C	C	A	.
LC548030	.	.	.	.	.	T	.	.	.	.	.	.	.	.	.	G	.	.	.	.	.	.	.	.	.	.	.	A	.	A	.	.	.	.	.	.	.	.	G	.	.	.	A	.	G	C	C	A	.
LC548031	.	.	.	.	.	T	.	.	.	.	.	.	.	.	.	.	.	.	.	.	.	.	.	.	.	.	.	A	.	A	.	.	.	.	.	.	.	.	G	.	.	T	A	.	.	C	C	A	.
LC548032	.	.	.	.	.	T	.	.	.	.	.	.	.	.	.	.	.	.	.	.	.	.	.	.	.	.	.	A	.	A	.	.	.	.	.	.	.	.	G	.	.	.	A	.	.	C	C	A	.
LC548033	.	.	.	.	.	T	.	.	.	.	.	.	.	.	.	G	.	.	.	.	.	.	.	.	.	.	.	A	.	A	.	.	.	.	.	.	.	.	G	.	.	.	A	.	.	C	C	A	.
LC548034	.	.	.	.	.	T	.	.	.	.	.	.	.	.	.	G	.	.	.	.	.	.	.	.	.	.	.	A	.	A	.	.	.	.	.	.	.	.	G	.	.	.	A	.	.	C	C	A	.
LC548035	.	.	A	.	.	T	.	.	.	.	.	.	.	.	.	G	.	.	.	.	.	.	.	.	.	.	.	A	.	A	.	.	.	.	.	.	.	.	G	.	.	.	A	.	.	C	C	A	.
LC548036	.	.	.	.	.	.	.	.	T	.	.	.	.	.	G	.	.	.	.	.	.	T	.	.	.	.	.	A	.	A	.	.	.	.	.	.	.	.	G	.	.	.	A	.	.	.	C	A	.
LC548037	.	.	.	.	.	T	.	.	.	.	.	.	.	.	.	G	.	.	G	.	.	.	.	.	.	.	.	.	.	A	.	T	.	.	G	.	.	.	G	.	G	.	A	.	.	C	C	A	.
LC548038	.	.	.	.	.	T	.	.	.	.	.	.	.	.	.	G	.	.	.	.	.	.	.	.	.	.	.	A	.	A	.	.	.	.	.	.	.	.	G	.	.	.	A	.	.	C	C	A	.
LC548011	G	A	.	C	T	.	.	.	.	.	.	.	.	.	.	.	G	.	.	G	.	.	.	.	.	.	.	.	.	A	.	.	.	.	.	.	.	.	G	.	G	.	A	.	.	C	.	A	.
[truncated: 39 more columns]
