# Supplementary material for: ﻿Taxonomic and genetic assessment of captive White-Handed Gibbons (Hylobateslar) in Peninsular Malaysia with implications towards conservation translocation and reintroduction programmes
Source: Zookeys. 2021 Dec 8;1076:25–41. doi: 10.3897/zookeys.1076.73262 (PMC8674214; doi:10.3897/zookeys.1076.73262)
Supplement: Supplementary material 3 — Table S3 [file zookeys-1076-025-s003.xlsx]

## Sheet: Table S3
Supplementary Material, Table S3- Genetic distance
Table S3. Pairwise genetic distances among the H. lar sequences used in this study using Kimura-2 parameters (Kimura 1980).
No.	Accession No.	1	2	3	4	5	6	7	8	9	10	11	12	13	14	15	16	17	18	19	20	21	22	23	24	25	26	27	28	29	30	31	32	33	34	35	36	37	38	39	40	41	42	43	44	45	46	47	48
1	MZ407482
2	MZ407483	0.0207624
3	MZ407484	0.0314694	0.0187132
4	MZ407485	0.0124005	0.0124005	0.0229717
5	MZ407486	0.0293096	0.0144938	0.0294203	0.0208395
6	MZ407487	0.0336386	0.016599	0.0272604	0.025113	0.0103096
7	MZ407488	0.0293096	0.016599	0.0272604	0.025113	0.0187132	0.016599
8	MZ407489	0.0228538	0.0144669	0.0207961	0.0144764	0.0250606	0.0229238	0.0229238
9	MZ407490	0.0293096	0.016599	0.00204499	0.0208395	0.0272604	0.0251099	0.0251099	0.0186775
10	MZ407491	0.0124005	0.0124005	0.0229717	0.00409838	0.0208395	0.0208395	0.025113	0.0144764	0.0208395
11	MZ407492	0.0314694	0.0144938	0.0251099	0.0229717	0.0123973	0.0103096	0.0144938	0.0207961	0.0229685	0.0229717
12	MZ407493	0.0293096	0.0123973	0.0229685	0.0208395	0.0103096	0.00823064	0.0123973	0.0186775	0.0208363	0.0208395	0.0103096
13	AF311723	0.0292252	0.0249517	0.0357048	0.0207782	0.0335356	0.0378834	0.0378834	0.0249285	0.0335356	0.0207782	0.0357048	0.0335356
14	AF311724	0.0378834	0.0313757	0.0422694	0.0293254	0.0357048	0.0400716	0.0400716	0.033494	0.0400716	0.0293254	0.0335356	0.0357048	0.0294203
15	HQ622764	0.0378834	0.0313757	0.0422694	0.0293254	0.0357048	0.0400716	0.0400716	0.033494	0.0400716	0.0293254	0.0335356	0.0357048	0.0294203	0.00823064
16	HQ622766	0.0335356	0.0270839	0.0378834	0.0250336	0.0313757	0.0357048	0.0357048	0.0313388	0.0357048	0.0250336	0.0292252	0.0313757	0.0251099	0.00409838	0.00823064
17	HQ622768	0.0400716	0.0335356	0.0444769	0.0314853	0.0378834	0.0422694	0.0422694	0.0356585	0.0422694	0.0314853	0.0357048	0.0378834	0.0315895	0.00616024	0.0103096	0.00616024
18	HQ622771	0.0357048	0.0292252	0.0400716	0.0271749	0.0335356	0.0378834	0.0378834	0.0313388	0.0378834	0.0271749	0.0313757	0.0335356	0.0272604	0.00204499	0.00616024	0.00204499	0.00409838
19	HQ622772	0.0357048	0.0292252	0.0400716	0.0271749	0.0335356	0.0378834	0.0378834	0.0313388	0.0378834	0.0271749	0.0313757	0.0335356	0.0272604	0.00204499	0.00616024	0.00204499	0.00409838	0
20	HQ622773	0.0357048	0.0292252	0.0400716	0.0271749	0.0335356	0.0378834	0.0378834	0.0313388	0.0378834	0.0271749	0.0313757	0.0335356	0.0272604	0.00204499	0.00616024	0.00204499	0.00409838	0	0
21	HQ622774	0.0357048	0.0292252	0.0400716	0.0271749	0.0335356	0.0378834	0.0378834	0.033494	0.0378834	0.0271749	0.0313757	0.0335356	0.0272604	0.0103096	0.0103096	0.00616024	0.0123973	0.00823064	0.00823064	0.00823064
22	HQ622775	0.0378834	0.0313757	0.0422694	0.0293254	0.0357048	0.0357048	0.0400716	0.033494	0.0400716	0.0250336	0.0335356	0.0357048	0.0294203	0.00409838	0.00823064	0.00409838	0.00616024	0.00204499	0.00204499	0.00204499	0.0103096
23	HQ622776	0.0313757	0.0292252	0.0357048	0.0229014	0.0335356	0.0378834	0.0378834	0.0270561	0.0335356	0.0229014	0.0313757	0.0335356	0.0229685	0.00616024	0.00616024	0.00616024	0.00823064	0.00409838	0.00409838	0.00409838	0.00823064	0.00616024
24	HQ622777	0.0400716	0.0335356	0.0444769	0.0314853	0.0378834	0.0422694	0.0378834	0.0356585	0.0422694	0.0314853	0.0357048	0.0378834	0.0315895	0.00616024	0.00616024	0.00616024	0.00823064	0.00409838	0.00409838	0.00409838	0.0123973	0.00616024	0.00823064
25	X99256	0.0357048	0.0292252	0.0400716	0.0271749	0.0335356	0.0378834	0.0378834	0.0313388	0.0378834	0.0271749	0.0313757	0.0335356	0.0272604	0.00204499	0.00616024	0.00204499	0.00409838	0	0	0	0.00823064	0.00204499	0.00409838	0.00409838
26	HQ622769	0.0335356	0.0270839	0.0378834	0.0250336	0.0313757	0.0357048	0.0357048	0.0313388	0.0357048	0.0250336	0.0292252	0.0313757	0.0251099	0.00409838	0.00823064	0	0.00616024	0.00204499	0.00204499	0.00204499	0.00616024	0.00409838	0.00616024	0.00616024	0.00204499
27	AB720992	0.0335356	0.0270839	0.0378834	0.0250336	0.0313757	0.0357048	0.0357048	0.0313388	0.0357048	0.0250336	0.0292252	0.0313757	0.0251099	0.00823064	0.0123973	0.00409838	0.0103096	0.00616024	0.00616024	0.00616024	0.0103096	0.00823064	0.0103096	0.0103096	0.00616024	0.00409838
28	AB720993	0.0357048	0.0292252	0.0400716	0.0271749	0.0335356	0.0378834	0.0378834	0.033494	0.0378834	0.0271749	0.0313757	0.0335356	0.0272604	0.0103096	0.0144938	0.00616024	0.0123973	0.00823064	0.00823064	0.00823064	0.0123973	0.0103096	0.0123973	0.0123973	0.00823064	0.00616024	0.00204499
29	AB720994	0.0357799	0.0292863	0.0401563	0.0271182	0.033606	0.0379634	0.0379634	0.0335643	0.0379634	0.0271182	0.0314415	0.033606	0.0273177	0.0103309	0.0145238	0.00617292	0.012423	0.00824761	0.00824761	0.00824761	0.012423	0.0103309	0.012423	0.012423	0.00824761	0.00617292	0.00204918	0
30	AB720995	0.033606	0.0271404	0.0379634	0.0249814	0.0314415	0.0357799	0.0357799	0.0314044	0.0357799	0.0249814	0.0292863	0.0314415	0.0251625	0.00824761	0.012423	0.0041068	0.0103309	0.00617292	0.00617292	0.00617292	0.0103309	0.00824761	0.0103309	0.0103309	0.00617292	0.0041068	0	0.00204918	0.00204499
31	AB720996	0.0357048	0.0292252	0.0400716	0.0271749	0.0335356	0.0378834	0.0378834	0.033494	0.0378834	0.0271749	0.0313757	0.0335356	0.0272604	0.0103096	0.0144938	0.00616024	0.0123973	0.00823064	0.00823064	0.00823064	0.0123973	0.0103096	0.0123973	0.0123973	0.00823064	0.00616024	0.00204499	0	0	0.00204918
32	AB720997	0.0378834	0.0313757	0.0422694	0.0293254	0.0357048	0.0400716	0.0400716	0.0356585	0.0400716	0.0293254	0.0335356	0.0357048	0.0294203	0.0123973	0.016599	0.00823064	0.0144938	0.0103096	0.0103096	0.0103096	0.0144938	0.0123973	0.0144938	0.0144938	0.0103096	0.00823064	0.00409838	0.00204499	0.00204918	0.0041068	0.00204499
33	AB720998	0.0357048	0.0292252	0.0400716	0.0271749	0.0335356	0.0378834	0.0378834	0.033494	0.0378834	0.0271749	0.0313757	0.0335356	0.0272604	0.0103096	0.0144938	0.00616024	0.0123973	0.00823064	0.00823064	0.00823064	0.0123973	0.0103096	0.0123973	0.0123973	0.00823064	0.00616024	0.00204499	0.00409838	0.0041068	0.00204918	0.00409838	0.00616024
34	AB720999	0.0378834	0.0313757	0.0422694	0.0293254	0.0357048	0.0400716	0.0400716	0.0356585	0.0400716	0.0293254	0.0335356	0.0357048	0.0294203	0.0123973	0.016599	0.00823064	0.0144938	0.0103096	0.0103096	0.0103096	0.0144938	0.0123973	0.0144938	0.0144938	0.0103096	0.00823064	0.00409838	0.00616024	0.00617292	0.0041068	0.00616024	0.00823064	0.00204499
35	AB721000	0.0335356	0.0270839	0.0378834	0.0250336	0.0313757	0.0357048	0.0357048	0.0291929	0.0357048	0.0250336	0.0292252	0.0313757	0.0294203	0.00409838	0.00823064	0.00409838	0.00616024	0.00204499	0.00204499	0.00204499	0.0103096	0.00409838	0.00616024	0.00616024	0.00204499	0.00409838	0.00409838	0.00616024	0.00617292	0.0041068	0.00616024	0.00823064	0.00616024	0.00823064
36	AB721001	0.0357048	0.0292252	0.0400716	0.0271749	0.0335356	0.0378834	0.0378834	0.0313388	0.0378834	0.0271749	0.0313757	0.0335356	0.0272604	0.00616024	0.0103096	0.00616024	0.00823064	0.00409838	0.00409838	0.00409838	0.0123973	0.00616024	0.00823064	0.00823064	0.00409838	0.00616024	0.00616024	0.00823064	0.00824761	0.00617292	0.00823064	0.0103096	0.00823064	0.0103096	0.00204499
37	LC548019	0.0422694	0.0357048	0.0466942	0.0293254	0.0400716	0.0444769	0.0444769	0.0378324	0.0444769	0.0336545	0.0378834	0.0400716	0.0337681	0.00823064	0.0123973	0.00823064	0.0103096	0.00616024	0.00616024	0.00616024	0.0144938	0.00823064	0.0103096	0.0103096	0.00616024	0.00823064	0.0123973	0.0144938	0.0145238	0.012423	0.0144938	0.016599	0.0144938	0.016599	0.00823064	0.0103096
38	LC548020	0.0400716	0.0335356	0.0444769	0.0314853	0.0378834	0.0422694	0.0422694	0.0356585	0.0422694	0.0314853	0.0357048	0.0378834	0.0315895	0.00616024	0.00616024	0.00616024	0.00823064	0.00409838	0.00409838	0.00409838	0.0123973	0.00616024	0.00823064	0.00409838	0.00409838	0.00616024	0.0103096	0.0123973	0.012423	0.0103309	0.0123973	0.0144938	0.0123973	0.0144938	0.00616024	0.00823064	0.0103096
39	LC548021	0.0356585	0.0291929	0.0400158	0.0271404	0.033494	0.0378324	0.0378324	0.0313085	0.0378324	0.0271404	0.0313388	0.033494	0.0272065	0.00409313	0.00615075	0.00409313	0.00615075	0.00204395	0.00204395	0.00204395	0.00821687	0.00409313	0.00409313	0.00615075	0.00204395	0.00409313	0.00821687	0.0102916	0.0103128	0.00823378	0.0102916	0.0123749	0.0102916	0.0123749	0.00409313	0.00615075	0.00821687	0.00615075
40	LC548022	0.0357799	0.0292863	0.0401563	0.0271182	0.033606	0.0379634	0.0379634	0.0335643	0.0379634	0.0271182	0.0314415	0.033606	0.0273177	0.00617292	0.0103309	0.00204918	0.00824761	0.0041068	0.0041068	0.0041068	0.00824761	0.00617292	0.00824761	0.00824761	0.0041068	0.00204918	0.00617292	0.00824761	0.00823064	0.00616024	0.00824761	0.0103309	0.00824761	0.0103309	0.00617292	0.00824761	0.0103309	0.00824761	0.00616338
41	LC548023	0.0357048	0.0292252	0.0400716	0.0271749	0.0335356	0.0378834	0.0378834	0.0313388	0.0378834	0.0271749	0.0313757	0.0335356	0.0272604	0.00204499	0.00616024	0.00204499	0.00409838	0	0	0	0.00823064	0.00204499	0.00409838	0.00409838	0	0.00204499	0.00616024	0.00823064	0.00824761	0.00617292	0.00823064	0.0103096	0.00823064	0.0103096	0.00204499	0.00409838	0.00616024	0.00409838	0.00204395	0.0041068
42	LC548024	0.0314415	0.0292863	0.0401563	0.0229491	0.0379634	0.042359	0.042359	0.0292539	0.0379634	0.0229491	0.0401563	0.0379634	0.0230166	0.0360325	0.0360325	0.0316561	0.0382352	0.0338395	0.0338395	0.0338395	0.0338395	0.0360325	0.0294822	0.0382352	0.0338395	0.0316561	0.0316561	0.0338395	0.0339113	0.0317231	0.0338395	0.0360325	0.0338395	0.0360325	0.0316561	0.0338395	0.0404476	0.0382352	0.0337712	0.0339113	0.0338395
43	LC548025	0.0400716	0.0378834	0.0400716	0.0314853	0.0422694	0.0466942	0.0466942	0.0378324	0.0378834	0.0314853	0.0400716	0.0422694	0.0272604	0.0187132	0.0272604	0.0187132	0.0251099	0.0208363	0.0208363	0.0208363	0.0251099	0.0229685	0.0208363	0.0251099	0.0208363	0.0187132	0.0144938	0.016599	0.0166336	0.0145238	0.016599	0.0187132	0.016599	0.0187132	0.0187132	0.016599	0.0272604	0.0251099	0.0229238	0.0208799	0.0208363	0.0338395
44	LC548026	0.042155	0.0356189	0.0465603	0.0335643	0.0399668	0.0443528	0.0443528	0.0377506	0.0443528	0.0335643	0.0399668	0.0399668	0.0293096	0.0123588	0.0102798	0.0123588	0.0144465	0.0102798	0.0102798	0.0102798	0.016543	0.0123588	0.0123588	0.0102798	0.0102798	0.0123588	0.016543	0.0186482	0.018687	0.0165772	0.0186482	0.0207624	0.0186482	0.0207624	0.0123588	0.0102798	0.016543	0.0102798	0.00821687	0.0144764	0.0102798	0.0402886	0.0271591
45	LC548027	0.0357048	0.0335356	0.0400716	0.0271749	0.0378834	0.0422694	0.0422694	0.0313388	0.0378834	0.0271749	0.0357048	0.0378834	0.0272604	0.00616024	0.0103096	0.00616024	0.00823064	0.00409838	0.00409838	0.00409838	0.0123973	0.00616024	0.00409838	0.00823064	0.00409838	0.00616024	0.0103096	0.0123973	0.012423	0.0103309	0.0123973	0.0144938	0.0123973	0.0144938	0.00616024	0.00823064	0.0103096	0.00823064	0.00615075	0.00824761	0.00409838	0.0338395	0.0208363	0.0144465
46	LC548028	0.0313757	0.0292252	0.0400716	0.0229014	0.0378834	0.0422694	0.0422694	0.0291929	0.0378834	0.0229014	0.0400716	0.0378834	0.0187132	0.0315895	0.0315895	0.0272604	0.0337681	0.0294203	0.0294203	0.0294203	0.0294203	0.0315895	0.0251099	0.0337681	0.0294203	0.0272604	0.0315895	0.0337681	0.0338395	0.0316561	0.0337681	0.0359563	0.0337681	0.0359563	0.0315895	0.0337681	0.0359563	0.0337681	0.0293617	0.0294822	0.0294203	0.0103309	0.0337681	0.0358173	0.0294203
47	LC548029	0.0400716	0.0335356	0.0444769	0.0314853	0.0378834	0.0422694	0.0422694	0.0356585	0.0422694	0.0314853	0.0357048	0.0378834	0.0315895	0.00616024	0.0103096	0.00616024	0.00823064	0.00409838	0.00409838	0.00409838	0.00823064	0.00616024	0.00823064	0.00823064	0.00409838	0.00616024	0.0103096	0.0123973	0.012423	0.0103309	0.0123973	0.0144938	0.0123973	0.0144938	0.00616024	0.00823064	0.0103096	0.00823064	0.00615075	0.00824761	0.00409838	0.0382352	0.0251099	0.0144465	0.00823064	0.0337681
48	LC548030	0.0357048	0.0292252	0.0400716	0.0271749	0.0335356	0.0378834	0.0378834	0.0313388	0.0378834	0.0271749	0.0313757	0.0335356	0.0272604	0.00616024	0.00616024	0.00616024	0.00823064	0.00409838	0.00409838	0.00409838	0.00823064	0.00616024	0.00409838	0.00823064	0.00409838	0.00616024	0.0103096	0.0123973	0.012423	0.0103309	0.0123973	0.0144938	0.0123973	0.0144938	0.00616024	0.00823064	0.0103096	0.00823064	0.00409313	0.00824761	0.00409838	0.0338395	0.0251099	0.0123588	0.00823064	0.0294203	0.00823064
49	LC548031	0.0335356	0.0313757	0.0378834	0.0250336	0.0357048	0.0400716	0.0400716	0.0313388	0.0357048	0.0250336	0.0335356	0.0357048	0.0208363	0.00823064	0.0123973	0.00409838	0.0103096	0.00616024	0.00616024	0.00616024	0.0103096	0.00823064	0.00616024	0.0103096	0.00616024	0.00409838	0.00823064	0.0103096	0.0103309	0.00824761	0.0103096	0.0123973	0.0103096	0.0123973	0.00823064	0.00616024	0.0123973	0.0103096	0.00821687	0.00617292	0.00616024	0.0316561	0.0144938	0.0123588	0.00616024	0.0272604	0.0103096	0.0103096
50	LC548032	0.0313757	0.0249517	0.0357048	0.0229014	0.0292252	0.0335356	0.0335356	0.0291929	0.0335356	0.0229014	0.0270839	0.0292252	0.0229685	0.00616024	0.00616024	0.00204499	0.00823064	0.00409838	0.00409838	0.00409838	0.00409838	0.00616024	0.00409838	0.00823064	0.00409838	0.00204499	0.00616024	0.00823064	0.00824761	0.00617292	0.00823064	0.0103096	0.00823064	0.0103096	0.00616024	0.00823064	0.0103096	0.00823064	0.00409313	0.0041068	0.00409838	0.0294822	0.0208363	0.0123588	0.00823064	0.0251099	0.00823064	0.00409838
51	LC548033	0.0335356	0.0313757	0.0378834	0.0250336	0.0357048	0.0400716	0.0400716	0.0291929	0.0357048	0.0250336	0.0335356	0.0357048	0.0251099	0.00409838	0.00823064	0.00409838	0.00616024	0.00204499	0.00204499	0.00204499	0.0103096	0.00409838	0.00204499	0.00616024	0.00204499	0.00409838	0.00823064	0.0103096	0.0103309	0.00824761	0.0103096	0.0123973	0.0103096	0.0123973	0.00409838	0.00616024	0.00823064	0.00616024	0.00409313	0.00617292	0.00204499	0.0316561	0.0187132	0.0123588	0.00204499	0.0272604	0.00616024	0.00616024
52	LC548034	0.0378834	0.0313757	0.0422694	0.0293254	0.0357048	0.0400716	0.0400716	0.033494	0.0400716	0.0293254	0.0335356	0.0357048	0.0294203	0.00409838	0.00823064	0.00409838	0.00616024	0.00204499	0.00204499	0.00204499	0.0103096	0.00409838	0.00616024	0.00616024	0.00204499	0.00409838	0.00823064	0.0103096	0.0103309	0.00824761	0.0103096	0.0123973	0.0103096	0.0123973	0.00409838	0.00616024	0.00823064	0.00616024	0.00409313	0.00617292	0.00204499	0.0360325	0.0229685	0.0123588	0.00616024	0.0315895	0.00616024	0.00616024
53	LC548035	0.0378834	0.0313757	0.0422694	0.0293254	0.0357048	0.0400716	0.0400716	0.033494	0.0400716	0.0293254	0.0378834	0.0357048	0.0294203	0.00823064	0.0123973	0.00823064	0.0103096	0.00616024	0.00616024	0.00616024	0.0144938	0.00823064	0.0103096	0.0103096	0.00616024	0.00823064	0.0123973	0.0144938	0.0145238	0.012423	0.0144938	0.0123973	0.0144938	0.016599	0.00823064	0.0103096	0.0123973	0.0103096	0.00821687	0.0103309	0.00616024	0.0360325	0.0272604	0.0144465	0.0103096	0.0315895	0.0103096	0.0103096
54	LC548036	0.0400716	0.0293096	0.0358173	0.0314853	0.0358173	0.0336386	0.0380055	0.0335838	0.0380055	0.0314853	0.0314694	0.0336386	0.0336386	0.0228855	0.0228855	0.0186482	0.0250177	0.0207624	0.0207624	0.0207624	0.0207624	0.0228855	0.0207624	0.0250177	0.0207624	0.0186482	0.0228855	0.0250177	0.02507	0.0229333	0.0250177	0.0271591	0.0250177	0.0271591	0.0228855	0.0250177	0.0271591	0.0250177	0.0207351	0.0208056	0.0207624	0.042501	0.0336386	0.0292252	0.0250177	0.0380055	0.0250177	0.0207624
55	LC548037	0.0422694	0.0313757	0.0378834	0.0336545	0.0357048	0.0400716	0.0400716	0.0378324	0.0357048	0.0336545	0.0335356	0.0357048	0.0381541	0.0123973	0.016599	0.0123973	0.0144938	0.0103096	0.0103096	0.0103096	0.0187132	0.0123973	0.0144938	0.0144938	0.0103096	0.0123973	0.0123973	0.0144938	0.0145238	0.012423	0.0144938	0.016599	0.0144938	0.016599	0.00823064	0.0103096	0.016599	0.0144938	0.0123749	0.0145238	0.0103096	0.0404476	0.0229685	0.0207624	0.0144938	0.0403616	0.0144938	0.0144938
56	LC548038	0.0378834	0.0313757	0.0422694	0.0293254	0.0357048	0.0400716	0.0400716	0.033494	0.0400716	0.0293254	0.0335356	0.0357048	0.0294203	0.00409838	0.00823064	0.00409838	0.00204499	0.00204499	0.00204499	0.00204499	0.0103096	0.00409838	0.00616024	0.00616024	0.00204499	0.00409838	0.00823064	0.0103096	0.0103309	0.00824761	0.0103096	0.0123973	0.0103096	0.0123973	0.00409838	0.00616024	0.00823064	0.00616024	0.00409313	0.00617292	0.00204499	0.0360325	0.0229685	0.0123588	0.00616024	0.0315895	0.00616024	0.00616024
57	LC548011	0.0603148	0.0603148	0.0718626	0.0579947	0.064902	0.064902	0.0742046	0.0648106	0.0695316	0.0579947	0.0672115	0.064902	0.0584102	0.0538439	0.0584102	0.0538439	0.060709	0.0561218	0.0561218	0.0561218	0.0561218	0.0584102	0.0561218	0.060709	0.0561218	0.0538439	0.0538439	0.0561218	0.0560008	0.0537281	0.0561218	0.0584102	0.0561218	0.0584102	0.0538439	0.0561218	0.0630185	0.060709	0.0560232	0.0560008	0.0561218	0.0562433	0.060709	0.0627967	0.060709	0.0538439	0.060709	0.0561218
[truncated: 9 more columns]
